# Supplementary material for: Pseudo-spontaneous nystagmus in patients with geotropic direction-changing positional nystagmus
Source: PLoS One. 2018 Apr 23;13(4):e0196019. doi: 10.1371/journal.pone.0196019 (PMC5912748; doi:10.1371/journal.pone.0196019)
Supplement: S1 File — (XLSX) [file pone.0196019.s001.xlsx]

## Sheet: light cupula
number	sex	age	Symptome days	Spont.N	null plane	mean SPV head roll
1	F	52	0	1LB	Right	19
2	F	24	1	ㅡ	Right	5
3	F	56	2	ㅡ	Left	14
4	M	26	7	ㅡ	Right	34
5	F	53	12	ㅡ	Left	6
6	F	49	0	ㅡ	Left	24
7	F	48	8	ㅡ	Right	14
8	M	34	3	1LB	Right	27
9	M	66	3	ㅡ	Left	12
10	M	54	10	ㅡ	Left	10
11	F	54	8	ㅡ	Right	6
12	F	51	6	ㅡ	Left	14
13	F	39	14	ㅡ	Right	45
14	M	28	3	ㅡ	Right	8
15	M	54	6	ㅡ	Left	30
16	M	49	7	ㅡ	Right	8
17	M	44	1	8LB	Right	30
18	F	53	5	ㅡ	Left	7
19	M	45	1	2RB	Right	11
20	F	72	0	ㅡ	Left	9
21	F	63	1	ㅡ	Left	19
22	M	76	3	2RB	Left	34
23	F	35	1	ㅡ	Right	37
24	F	34	1	ㅡ	Right	6
25	F	69	1	ㅡ	Left	58
26	F	48	4	3LB	Right	14
27	F	61	1	ㅡ	Right	7
28	F	70	4	ㅡ	Right	15
29	F	50	0	ㅡ	Right	10
30	F	62	10	ㅡ	Left	7
31	F	38	2	ㅡ	Right	8
32	F	74	1	ㅡ	Right	23
33	M	63	5	ㅡ	Right	27
34	F	41	1	3LB	Rt	25
35	F	26	1	3RB	Lt	22
36	F	53	1	ㅡ	Lt	38
37	M	35	2	ㅡ	Lt	14
38	M	51	6	ㅡ	Rt	32
39	F	51	17	ㅡ	L	27
40	F	47	1	ㅡ	Rt	27
41	M	63	10	3LB	Rt	18
42	F	52	1	ㅡ	Lt	14
43	F	57	1	2LB	Rt	38
44	M	57	3	3LB	Rt	28
45	M	31	1	ㅡ	Rt	13
46	F	41	2	ㅡ	L	6
47	F	63	7	ㅡ	R	13
48	F	39	1	2LB	R	11
49	M	46	3	ㅡ	L	29

## Sheet: canalolitiasis
number	sex	age	symptom days	Spont.N	side	mean SPV head roll
1	F	58	2	ㅡ	R	47
2	F	28	4	4RB	L	82
3	F	46	1	ㅡ	L	58
4	F	36	0	ㅡ	R	76
5	F	41	1	ㅡ	L	46
6	F	23	9	ㅡ	L	23
7	F	21	1	ㅡ	R	71
8	M	42	1	ㅡ	L	101
9	F	47	1	ㅡ	R	125
10	M	36	7	ㅡ	R	70
11	M	43	7	3LB	L	75
12	M	29	1	ㅡ	L	8
13	F	29	0	ㅡ	L	74
14	F	38	7	ㅡ	L	81
15	F	31	1	ㅡ	R	71
16	F	54	6	ㅡ	R	64
17	M	46	1	ㅡ	L	24
18	F	39	2	ㅡ	R	73
19	F	87	6	ㅡ	R	67
20	M	55	5	ㅡ	L	49
21	F	73	6	ㅡ	R	39
22	F	88	7	ㅡ	L	110
23	M	43	1	ㅡ	R	35
24	F	43	1	ㅡ	R	27
25	F	46	7	ㅡ	R	91
26	F	34	0	ㅡ	R	108
27	F	51	0	ㅡ	L	75
28	F	79	7	ㅡ	L	125
29	M	41	4	ㅡ	R	27
30	F	43	0	ㅡ	L	179
31	F	61	7	ㅡ	L	92
32	M	31	3	ㅡ	R	96
33	F	48	2	ㅡ	R	58
34	M	33	3	ㅡ	L	65
35	F	67	0	ㅡ	L	35
36	F	45	1	ㅡ	R	82
37	F	49	2	ㅡ	R	53
38	F	44	2	ㅡ	L	71
39	F	63	1	ㅡ	L	47
40	M	51	14	ㅡ	R	51
41	F	49	2	ㅡ	R	57
42	F	67	4	ㅡ	L	113
43	F	68	0	ㅡ	R	62
44	F	77	2	5LB	R	89
45	F	57	0	ㅡ	L	67
46	F	44	0	ㅡ	R	30
47	F	64	0	ㅡ	R	86
48	F	34	5	ㅡ	L	76
49	F	30	1	ㅡ	R	17
50	M	48	1	ㅡ	L	93
51	F	41	3	ㅡ	L	36
52	F	80	30	ㅡ	L	11
53	F	53	0	ㅡ	L	69
54	M	50	0	ㅡ	L	21
55	F	93	2	5RB	L	56
56	F	66	7	ㅡ	R	70
57	F	37	7	ㅡ	R	84
58	F	62	0	ㅡ	L	54
59	M	27	1	ㅡ	L	25
60	M	29	1	ㅡ	L	76
61	M	70	4	4LB	R	36
62	F	46	0	ㅡ	R	48
63	F	58	0	ㅡ	R	97
64	F	30	0	ㅡ	R	152
65	M	46	4	ㅡ	L	204
66	F	48	1	ㅡ	L	137
67	F	40	4	ㅡ	L	18
